# Supplementary material for: Sex Differences in Monocyte Activation in Systemic Lupus Erythematosus (SLE)
Source: PLoS One. 2014 Dec 8;9(12):e114589. doi: 10.1371/journal.pone.0114589 (PMC4259347; doi:10.1371/journal.pone.0114589)
Supplement: S1 File — The clinical characteristics of participants. (XLS) [file pone.0114589.s001.xls]

## Sheet: Sheet1
ID	genderx	age	iscontrolx	SLEIGHID	baselinedate	DRUG	Class	Start_Final	Stop_Final	SampleDate	SampleDrug	f14_totalscore	f15_creatinine	f15_ana_titer_as_entered	f15_dna	f15_c3_value	f15_c3_group	f15_c4_value	f15_c4_group	f15_renal_biopsy	f15_24_hour_urine_month	f15_rbc_hpf	f14_low_complement	f14_anti_dsdna_abs
302509	F	61	Unrelated Control	3008	2004-01-07					2004-01-07										99	1	0
302506	F	49	Unrelated Control	3011	2004-01-08					2004-01-08										0	1	0
302507	F	57	Unrelated Control	3013	2004-01-08					2004-01-08											1	0
302462	F	45	Unrelated Control	3023	2003-12-04					2003-12-04										99	12	0
302463	F	42	Unrelated Control	3024	2003-12-04					2003-12-04											12	297
302692	F	48	Unrelated Control	3072	2004-02-24					2004-02-24										99	2	0
302531	F	43	Unrelated Control	3057	2003-08-21					2003-08-21											8	0
302543	F	48	Unrelated Control	3104	2003-08-19					2003-08-19
302544	F	16	Unrelated Control	3105	2003-08-19					2003-08-19											7	0
302545	F	19	Unrelated Control	3106	2003-08-19					2003-08-19											8	1
302820	M	40	Unrelated Control	3404	2004-04-29					2004-04-29										99	4	0
302379	M	49	Unrelated Control	3003	2003-08-08					2003-08-08										99	8	0
302179	M	58	Unrelated Control	3208	2003-09-22															99	9
303342	M	51	Unrelated Control	3517	2005-03-24					2005-03-24											3	0
302358	M	65	Unrelated Control	3284	2003-10-30					2003-10-30										99	10	0
303352	M	44	Unrelated Control	3519	2005-05-04															0	3	0
303353	M	61	Unrelated Control	3521	2005-05-03					2005-05-03										0
303721	M	44	Unrelated Control	3572	2005-09-08					2005-09-08										99	9	0
302649	M	34	Unrelated Control	3251	2004-02-19					2004-02-19										99	2	3
302682	M	45	Unrelated Control	3296	2004-02-11					2004-02-11										99	2	0
302520	F	51	Patient	3012	2003-09-16					2003-09-16		0	0.8	360	0	130	2	20.3	2	0	9	0	0	0
302710	F	53	Patient	3031	2004-03-08					2004-03-08		4	1.2	320	1	95.9	2	15	1	1	3	0	2	2
302821	F	23	Patient	3025 (5446)	2004-04-27	AZATHIOPRINE+CELLCEPT+PREDNISONE+RITUXIMAB	IMMUNOSUPPRESSANTS	2001-04-27	2014-03-10	2004-04-27	1	2	0.9	3240	1	128	2	32.2	2	0	4	0	2	0
302250	F	39	Patient	3001	2003-08-05					2003-08-05		2	0.7	120	99	110	2	20.9	2	99	8	0	2	0
302259	F	41	Patient	3019	2003-08-14	AZATHIOPRINE+PREDNISONE	IMMUNOSUPPRESSANTS	1996-07-01	2014-03-19	2003-08-14	1	6	3.1	360	1	76.4	1	17.6	2	1	3	6	2	0
302251	F	11	Patient	3028	2003-08-07					8/7/2003 and 9/22/03		2		2560	1	83.3	1	14.8	1	98	8		2	0
302254	F	54	Patient	3004	2003-08-05	AZATHIOPRINE, IMURAN, PREDNISONE	IMMUNOSUPPRESSANTS	2003-08-05	2008-02-26	2003-08-05	1	4	0.9			128	2	25.3	2	0	3	0	2	2
302297	F	37	Patient	3035	2003-10-22	PREDNISONE	IMMUNOSUPPRESSANTS	2003-10-22	2014-06-02	2006-11-27	1	0	1	2560	0	130.1	2	27.2	2	0	10		0	0
302582	F	35	Patient-Multiplex	3096	2004-01-20	METHOTREXATE	IMMUNOSUPPRESSANTS	2004-01-20	2014-02-28	2004-01-20	1	8	0.7	360	0					99	1	0	0	0
302567	F	48	Patient-Multiplex	3099	2004-01-15					2004-01-15		0		80							1	12	0	0
302704	F	45	Patient-Multiplex	3127	2004-03-02	AZATHIOPRINE	IMMUNOSUPPRESSANTS	2004-03-02	2004-03-02	2004-03-02	1	0	3.5	360	1	122	2	24.6	2	1	3	4	0	0
302253	F	55	Patient-Multiplex	3006	2003-08-05	PREMPRO	HORMONE_REPLACEMENT	1999-01-25	2014-05-21	2003-08-05	1	2	0.9	1280	1	124	2	16.5	1	0	8	0	0	2
302262	F	49	Patient-Multiplex	3042	2003-08-14	AZATHIOPRINE+METHOTREXATE	IMMUNOSUPPRESSANTS	2003-05-14	2003-08-14	2003-08-14	1	2	0.7	1080	1	140	1	35.2	2	99	8	0	2	0
302275	F	16	Patient-Multiplex	3126	2003-09-04	AZATHIOPRINE	IMMUNOSUPPRESSANTS	2003-09-04	2003-09-04	2003-09-04	1	0	0.5	120	1	132	2	26.6	2	1	10	1	0	0
302226	F	40	Patient-Multiplex	3194	2003-10-07	AZATHIOPRINE+CELLCEPT+PREDNISONE	IMMUNOSUPPRESSANTS	2001-07-01	2009-08-11	2003-10-07	1	3	1.1	40	0	64.7		7.5		99	10	3.34	2	0
5104	FEMALE	54								2013-04-29
5105	FEMALE	54				AZATHIOPRINE+ESTRASE+PREDNISONE+PREDNISONE+PREMARIN	IMMUNOSUPPRESSANTS+HORMONE_REPLACEMENT	2005-01-01	2013-10-07	2013-04-29	1
5106	FEMALE	48				METHOTREXATE	IMMUNOSUPPRESSANTS	2012-10-15	2014-04-21	2013-04-29	1
5107	FEMALE	56				CELLCEPT+PREDNISONE	IMMUNOSUPPRESSANTS	2005-07-18	2014-06-04	2013-05-01	1
5111	FEMALE	40				CELLCEPT+CYTOXAN+PREDNISONE+PROVERA+	IMMUNOSUPPRESSANTS+HORMONES	2012-03-27	2012-08-15	2013-05-01
5117	FEMALE	64				AZATHIOPRINE+IMURAN+METHOTREXATE+PREDNISONE	IMMUNOSUPPRESSANTS	2003-07-01	2013-05-01	2013-05-01	1	14	0.8	1280	1	134	2	25.2	2	0	4	0	0	0
5118	FEMALE	17				PREDNISONE+CELLCEPT+DEPO-PROVERA	IMMUNOSUPPRESSANTS+HORMONES
5092	FEMALE	41				IMURAN+PREDNISONE	IMMUNOSUPPRESSANTS	2005-11-30	2014-08-06	2013-05-01	1	0	1.2			107	99	31.8	99	99		10	0	0
5093	FEMALE	58				AZATHIOPRINE+PREDNISONE+	IMMUNOSUPPRESSANTS	2004-11-10	2014-07-02	2013-05-01	1
5094	FEMALE	64				MYFORTIC+PREDNISONE	IMMUNOSUPPRESSANTS	2012-07-18	2014-05-14	2013-05-01	1
